# Supplementary material for: Peptides to Tackle Leishmaniasis: Current Status and Future Directions
Source: Int J Mol Sci. 2021 Apr 22;22(9):4400. doi: 10.3390/ijms22094400 (PMC8122823; doi:10.3390/ijms22094400)
Supplement: Supplementary file 1 [file ijms-22-04400-s001.zip]

Archive with 1 entries (1 files):
- ijms-1177933-supplementary.pdf
